# Supplementary material for: Android malware detection using hybrid ANFIS architecture with low computational cost convolutional layers
Source: PeerJ Comput Sci. 2022 Sep 26;8:e1092. doi: 10.7717/peerj-cs.1092 (PMC9575934; doi:10.7717/peerj-cs.1092)
Supplement: Supplemental Information 1 [file peerj-cs-08-1092-s001.ipynb]

# %% [code]
import pandas as pd
import numpy as np

import matplotlib.pyplot as plt
import seaborn as sns

from sklearn.model_selection import train_test_split
from sklearn.metrics import confusion_matrix

from keras.models import Sequential
from keras.layers import Conv2D, Lambda, MaxPooling2D # convolution layers
from keras.layers import Dense, Dropout, Flatten # core layers

from keras.layers.normalization import BatchNormalization

from keras.preprocessing.image import ImageDataGenerator

from keras.utils.np_utils import to_categorical

#from keras.datasets import mnist
import numpy as np # linear algebra
import pandas as pd # data processing, CSV file I/O (e.g. pd.read_csv)
import seaborn as sns
import matplotlib.pyplot as plt
# import warnings
import warnings
# filter warnings
warnings.filterwarnings('ignore')

# Input data files are available in the "../input/" directory.
# For example, running this (by clicking run or pressing Shift+Enter) will list the files in the input directory

import os
print(os.listdir("../input"))

# %% [code]
import os
print(os.listdir('../input'))

# %% [code]
data = pd.read_csv("../input/500lukveri/data.csv") 
print(data.shape)
data.head()

# %% [code]
X=data.iloc[0:, 1:-1]
y=data.iloc[:,-1]
print(X.shape)
print(y.shape)

# %% [code]
X = X.values.reshape(500,467,1)

# %% [code]
mean = np.mean(X)
std = np.std(X)

def standardize(x):
    return (x-mean)/std

# %% [code]
from sklearn.model_selection import train_test_split
X_train, X_val, Y_train, Y_val = train_test_split(X, y, test_size = 0.15, random_state=2)
print("x_train shape",X_train.shape)
print("x_test shape",X_val.shape)
print("y_train shape",Y_train.shape)
print("y_test shape",Y_val.shape)

# %% [code]
from keras.utils.np_utils import to_categorical # convert to one-hot-encoding
Y_trainn = to_categorical(Y_train, num_classes = 2)
Y_vall = to_categorical(Y_val, num_classes = 2)
print(Y_trainn.shape)
print(Y_vall.shape)

# %% [code]
from sklearn.metrics import confusion_matrix
import itertools
from keras.layers import LeakyReLU
from keras.utils.np_utils import to_categorical # convert to one-hot-encoding
from keras.models import Sequential, Model
from keras.layers import Dense, Dropout, Flatten, Conv2D, MaxPool1D,Conv1D
from keras.optimizers import RMSprop,Adam,Nadam
from keras.preprocessing.image import ImageDataGenerator
from keras.callbacks import ReduceLROnPlateau
import tensorflow as tf
keras = tf.keras  

from tensorflow.keras import layers
from tensorflow.keras import initializers

initializer = tf.keras.initializers.RandomUniform(minval=0., maxval=1.)

model = Sequential()

model.add(Conv1D(filters = 3, kernel_size =7,kernel_initializer=initializer, padding = 'Same',activation="relu", 
                 input_shape = (467,1)))


model.add(MaxPool1D(pool_size=2))
model.add(Dropout(0.25))
#
model.add(Conv1D(filters = 1, kernel_size =5,kernel_initializer=initializer,padding = 'Same',activation="relu"))


model.add(MaxPool1D(pool_size=2, strides=2))
model.add(Dropout(0.25))

model.add(Flatten())
model.add(Dense(8, activation="relu"))

model.add(Dropout(0.5))
model.add(Dense(2, activation = "sigmoid"))
model.summary()


# %% [code]
optimizer = Adam(lr=0.001, beta_1=0.9, beta_2=0.999)


# %% [code]
model.compile(optimizer = optimizer , loss = "categorical_crossentropy", metrics=["accuracy"])


# %% [code]
epochs = 1 # for better result increase the epochs
batch_size = 32

# %% [code]
history = model.fit(X_train,Y_trainn,epochs = epochs, validation_data = (X_val,Y_vall),batch_size=32)

# %% [code]
from keras.utils.vis_utils import plot_model
plot_model(model, to_file='model_plot.png', show_shapes=True, show_layer_names=True)

# %% [code]
fig, ax = plt.subplots(2,1, figsize=(18, 10))
ax[0].plot(history.history['loss'], color='b', label="Training loss")
ax[0].plot(history.history['val_loss'], color='r', label="validation loss",axes =ax[0])
legend = ax[0].legend(loc='best', shadow=True)

ax[1].plot(history.history['acc'], color='b', label="Training accuracy")
ax[1].plot(history.history['val_acc'], color='r',label="Validation accuracy")
legend = ax[1].legend(loc='best', shadow=True)

# %% [code]
fig = plt.figure(figsize=(10, 10)) # Set Figure

yy_pred = model.predict(X_val) # Predict encoded label as 2 => [0, 0, 1, 0, 0, 0, 0, 0, 0, 0]

YY_pred = np.argmax(yy_pred, 1) # Decode Predicted labels
Y_valc = np.argmax(Y_vall, 1) # Decode labels

mat = confusion_matrix(Y_valc, YY_pred) # Confusion matrix

# Plot Confusion matrix
sns.heatmap(mat.T, square=True, annot=True, cbar=False, cmap=plt.cm.Blues)
plt.xlabel('Predicted Values')
plt.ylabel('True Values');
plt.show();

# %% [code]
model_feat = Model(inputs=model.input,outputs=model.get_layer('dense_1').output)

feat_trainf = model_feat.predict(X_train)
print(feat_trainf.shape)

feat_valf = model_feat.predict(X_val)
print(feat_valf.shape)

print(feat_valf)

# %% [code]
featval=pd.DataFrame(feat_vald)
featval.to_excel('X_val.xlsx')
featvall=pd.DataFrame(feat_traind)
featvall.to_excel('X_train.xlsx')
featvalll=pd.DataFrame(Y_train)
featvalll.to_excel('Y_train.xlsx')
featvallll=pd.DataFrame(Y_val)
featvallll.to_excel('Y_val.xlsx')
